# Supplementary material for: Increased Levels of Plasma Alzheimer’s Disease Biomarkers and Their Associations with Brain Structural Changes and Carotid Intima-Media Thickness in Cognitively Normal Obstructive Sleep Apnea Patients
Source: Diagnostics (Basel). 2022 Jun 22;12(7):1522. doi: 10.3390/diagnostics12071522 (PMC9324500; doi:10.3390/diagnostics12071522)
Supplement: Supplementary file 1 [file diagnostics-12-01522-s001.zip]

Archive with 1 entries (1 files):
- diagnostics-1743452-supplementary.pdf
